# Supplementary material for: Effectiveness and tolerability of different therapies in preventive treatment of MOG-IgG-associated disorder: A network meta-analysis
Source: Front Immunol. 2022 Jul 26;13:953993. doi: 10.3389/fimmu.2022.953993 (PMC9360318; doi:10.3389/fimmu.2022.953993)
Supplement: Supplementary file 6 [file Table_6.xlsx]

## Sheet: cinema_random_OR_Report
eTable 6. Quality assessment of the network meta-analysis
Comparison	Number of studies	Within-study bias	Reporting bias	Indirectness	Imprecision	Heterogeneity	Incoherence	Confidence rating	Reason for downgrading
Mixed evidence
AZA:CTX	1	Some concerns	Low risk	Major concerns	Major concerns	No concerns	No concerns	Very low	Indirectness, Imprecision
AZA:DMT	5	Some concerns	Low risk	Some concerns	No concerns	No concerns	No concerns	Moderate	Indirectness
AZA:IVIG	3	Some concerns	Low risk	Some concerns	Major concerns	No concerns	No concerns	Very low	Indirectness, Imprecision
AZA:MMF	8	Some concerns	Low risk	Some concerns	Major concerns	No concerns	No concerns	Very low	Indirectness, Imprecision
AZA:MTX	1	Some concerns	Low risk	Some concerns	Major concerns	No concerns	No concerns	Very low	Indirectness, Imprecision
AZA:NT	3	Some concerns	Low risk	Some concerns	No concerns	Major concerns	No concerns	Very low	Indirectness, Heterogeneity
AZA:OC	3	Some concerns	Low risk	Some concerns	Major concerns	No concerns	No concerns	Very low	Indirectness, Imprecision
AZA:RTX	9	Some concerns	Low risk	Some concerns	Major concerns	No concerns	No concerns	Very low	Indirectness, Imprecision
CTX:DMT	1	Some concerns	Low risk	Major concerns	Major concerns	No concerns	No concerns	Very low	Indirectness, Imprecision
CTX:IVIG	1	Some concerns	Low risk	Major concerns	Major concerns	No concerns	No concerns	Very low	Indirectness, Imprecision
CTX:MMF	1	Some concerns	Low risk	Major concerns	Major concerns	No concerns	No concerns	Very low	Indirectness, Imprecision
CTX:RTX	1	Some concerns	Low risk	Major concerns	Major concerns	No concerns	No concerns	Very low	Indirectness, Imprecision
DMT:IVIG	3	Some concerns	Low risk	Some concerns	No concerns	No concerns	No concerns	Moderate	Indirectness
DMT:MMF	4	Some concerns	Low risk	Some concerns	No concerns	No concerns	No concerns	Moderate	Indirectness
DMT:MTX	1	Some concerns	Low risk	Some concerns	Major concerns	No concerns	No concerns	Very low	Indirectness, Imprecision
DMT:NT	2	Some concerns	Low risk	Some concerns	Major concerns	No concerns	No concerns	Very low	Indirectness, Imprecision
DMT:OC	2	Some concerns	Low risk	Some concerns	No concerns	No concerns	No concerns	Moderate	Indirectness
DMT:RTX	5	Some concerns	Low risk	Some concerns	No concerns	No concerns	No concerns	Moderate	Indirectness
DMT:TAC	1	Some concerns	Low risk	Major concerns	Major concerns	No concerns	No concerns	Very low	Indirectness, Imprecision
IVIG:MMF	3	Some concerns	Low risk	Some concerns	Major concerns	No concerns	No concerns	Very low	Indirectness, Imprecision
IVIG:NT	1	Some concerns	Low risk	Some concerns	No concerns	No concerns	No concerns	Moderate	Indirectness
IVIG:OC	3	Some concerns	Low risk	Some concerns	Major concerns	No concerns	Major concerns	Very low	Indirectness, Imprecision, Incoherence
IVIG:RTX	3	Some concerns	Low risk	Some concerns	No concerns	No concerns	No concerns	Moderate	Indirectness
IVIG:TAC	1	Some concerns	Low risk	Major concerns	No concerns	No concerns	No concerns	Low	Indirectness
MMF:NT	3	Some concerns	Low risk	Some concerns	No concerns	No concerns	Major concerns	Very low	Indirectness, Incoherence
MMF:OC	4	Some concerns	Low risk	Some concerns	Major concerns	No concerns	No concerns	Very low	Indirectness, Imprecision
MMF:RTX	7	Some concerns	Low risk	Some concerns	Major concerns	No concerns	No concerns	Very low	Indirectness, Imprecision
MTX:RTX	1	Some concerns	Low risk	Some concerns	Major concerns	No concerns	No concerns	Very low	Indirectness, Imprecision
NT:OC	2	Some concerns	Low risk	Some concerns	No concerns	No concerns	No concerns	Moderate	Indirectness
NT:RTX	3	Some concerns	Low risk	Some concerns	No concerns	Major concerns	No concerns	Very low	Indirectness, Heterogeneity
OC:RTX	3	Some concerns	Low risk	Some concerns	Major concerns	No concerns	No concerns	Very low	Indirectness, Imprecision
OC:TAC	1	Some concerns	Low risk	Major concerns	No concerns	No concerns	No concerns	Low	Indirectness
Indirect evidence
AZA:TAC	0	Some concerns	Low risk	Some concerns	Major concerns	No concerns	No concerns	Very low	Indirectness, Imprecision
CTX:MTX	0	Some concerns	Low risk	Some concerns	Major concerns	No concerns	No concerns	Very low	Indirectness, Imprecision
CTX:NT	0	Some concerns	Low risk	Some concerns	Major concerns	No concerns	No concerns	Very low	Indirectness, Imprecision
CTX:OC	0	Some concerns	Low risk	Some concerns	Major concerns	No concerns	No concerns	Very low	Indirectness, Imprecision
CTX:TAC	0	Some concerns	Low risk	Major concerns	Major concerns	No concerns	No concerns	Very low	Indirectness, Imprecision
IVIG:MTX	0	Some concerns	Low risk	Some concerns	Major concerns	No concerns	No concerns	Very low	Indirectness, Imprecision
MMF:MTX	0	Some concerns	Low risk	Some concerns	Major concerns	No concerns	No concerns	Very low	Indirectness, Imprecision
MMF:TAC	0	Some concerns	Low risk	Some concerns	No concerns	Major concerns	No concerns	Very low	Indirectness, Heterogeneity
MTX:NT	0	Some concerns	Low risk	Some concerns	Major concerns	No concerns	No concerns	Very low	Indirectness, Imprecision
MTX:OC	0	Some concerns	Low risk	Some concerns	Major concerns	No concerns	No concerns	Very low	Indirectness, Imprecision
MTX:TAC	0	Some concerns	Low risk	Some concerns	Major concerns	No concerns	No concerns	Very low	Indirectness, Imprecision
NT:TAC	0	Some concerns	Low risk	Some concerns	Major concerns	No concerns	No concerns	Very low	Indirectness, Imprecision
RTX:TAC	0	Some concerns	Low risk	Some concerns	Major concerns	No concerns	No concerns	Very low	Indirectness, Imprecision
